# Supplementary material for: Repetitive Transcranial Magnetic Stimulation Reduces Depressive-like Behaviors, Modifies Dendritic Plasticity, and Generates Global Epigenetic Changes in the Frontal Cortex and Hippocampus in a Rodent Model of Chronic Stress
Source: Cells. 2023 Aug 14;12(16):2062. doi: 10.3390/cells12162062 (PMC10453847; doi:10.3390/cells12162062)
Supplement: Supplementary file 1 [file cells-12-02062-s001.zip]

Archive with 1 entries (1 files):
- cells-2457482-supplementary.pdf
